# Supplementary material for: Using multi-omics to explore the genetic causal relationship between colorectal cancer and heart failure in gastrointestinal tumors
Source: Front Immunol. 2024 Sep 13;15:1454021. doi: 10.3389/fimmu.2024.1454021 (PMC11427256; doi:10.3389/fimmu.2024.1454021)
Supplement: Supplementary file 2 [file Table1.xlsx]

## Sheet: Sheet2
Sample Type	Gene	GAPDH CT	Gene CT	ΔCT	ΔΔCT	Relative Expression
LoVo	SLC22A3	16.0791	14.136	1.94309	1.78455	3.3075
LoVo	SLC22A3	15.9432	14.136	1.80721	1.64867	4.29287
LoVo	SLC22A3	15.988	14.136	1.85203	1.69348	4.25735
SW480	SLC22A3	15.7804	14.1408	1.63956	1.48102	3.00716
SW480	SLC22A3	15.8211	14.1408	1.68032	1.52178	3.25081
SW480	SLC22A3	15.8228	14.1408	1.68197	1.52343	2.65612
NCM460	SLC22A3	16.1789	16.1085	-0.0703545	0.136976	0.999679
NCM460	SLC22A3	16.151	15.9073	-0.243683	0.00248739	1.01071
NCM460	SLC22A3	15.9586	15.9069	-0.0517128	-0.0524617	0.889721
